# Supplementary material for: Qualitative Comparative Analysis and robust sufficiency
Source: Qual Quant. 2021 Jun 23;56(4):1939–63. doi: 10.1007/s11135-021-01157-z (PMC8219789; doi:10.1007/s11135-021-01157-z)
Supplement: Supplementary file 2 — Supplementary material 2 (R 74 KB) [file 11135_2021_1157_MOESM2_ESM.r]

##################################################################################
##                                                                              ##
##  Title  : QCA and robust sufficiency                                         ##
##           Replication script                                                 ##
##  Authors: Michael Baumgartner                                                ##
##  Version: 01/02/2021                                                         ##
##                                                                              ##
##################################################################################
# R version used 4.0.3
library(QCA) # ===> package version used: 3.11
library(cna) # ===> package version used: 3.0.1
library(dplyr)
library(stringr)
library(stringi)
library(reshape2)
library(tikzDevice)
library(ggplot2)

source(".../aux_functions_V2.R") # set proper path

# sections 2/3
# ------------
# Generation of the data in Table 1
dat.full <- ct2df(full.ct(5))
dat.ideal <- ct2df(selectCases("A*b + c*D <-> E", dat.full)) # Table 1a
rownames(dat.ideal) <- 1:nrow(dat.ideal)
dat.real1 <- dat.ideal[-c(8:11,16),]
dat.real1 <- rbind(dat.real1,c(1,0,0,0,0))
dat.real1 <- rbind(dat.real1,c(0,1,1,0,1)) # Table 1b

dat.real2 <- dat.real1[,-2]
set.seed(7) # 2 19
dat.real2$F <- sample(c(1,0),nrow(dat.real2),replace=T)
dat.real2  <- ct2df(makeFuzzy(dat.real2,fuzzvalues = seq(0,0.35,0.05))) # Table 1c

# QCA analysis of dat.ideal
tt <- truthTable(dat.ideal,outcome="E", incl.cut = 1)
minimize(tt, method = "eQMC",details = T)

# QCA analysis of dat.real1 at different consistency thresholds
tt <- truthTable(dat.real1,outcome="E", incl.cut = 1)
minimize(tt, method = "eQMC",details = T,include="?") # parsimonious
minimize(tt, method = "eQMC",details = T) # conservative
minimize(tt, method = "eQMC",details = T, include="?",  dir.exp = c(A, ~B, ~C, D)) # intermediate
tt <- truthTable(dat.real1,outcome="E", incl.cut = .8) 
minimize(tt, method = "eQMC",details = T,include="?") # parsimonious
minimize(tt, method = "eQMC",details = T, include="?", dir.exp = c(A, ~B, ~C, D)) # intermediate

# QCA analysis of dat.real2 at different consistency thresholds
tt <- truthTable(dat.real2,outcome="E", incl.cut = .865)
minimize(tt, method = "eQMC",details = T, include="?")$PIchart # parsimonious
tt <- truthTable(dat.real2,outcome="E", incl.cut = .85)
minimize(tt, method = "eQMC",details = T, include="?") # parsimonious
minimize(tt, method = "eQMC",details = T, include="?", dir.exp = c(A, ~C, D)) # intermediate
tt <- truthTable(dat.real2,outcome="E", incl.cut = .8)
minimize(tt, method = "eQMC",details = T, include="?") # parsimonious
minimize(tt, method = "eQMC",details = T, include="?", dir.exp = c(A, ~C, D)) # intermediate
tt <- truthTable(dat.real2,outcome="E", incl.cut = .75)
minimize(tt, method = "eQMC",details = T, include="?") # parsimonious
minimize(tt, method = "eQMC",details = T, include="?", dir.exp = c(A, ~C, D)) # intermediate


# RS/MRS-condition check for solutions types of real.dat1 and real.dat2
# real.dat1
tt <- truthTable(dat.real1,outcome="E", incl.cut = .8) # the same at consistency 0.75
anaCS <- minimize(tt, method = "eQMC",details = T)
anaIS <- minimize(tt, method = "eQMC",details = T, include="?", dir.exp = c(A, ~B, ~C, D))
anaPS <- minimize(tt, method = "eQMC",details = T, include="?")

# which disjuncts in QCA solutions are RS/MRS-conditions?
# conservative solution
condCS <- paste0(negTOlow(unlist(anaCS$solution)),"->E")
(CS.RS <- unlist(rs.check(condCS, dat.ideal))) # both CS disjuncts are RS-conditions
(CS.MRS <- unlist(mrs.check(list(CS.RS), dat.ideal,"E"))) # only the first disjunct is an MRS-condition
# intermediate solution
condIS <- paste0(negTOlow(unlist(lapply(anaIS$i.sol, function(s)s$solution))),"->E")
(IS.RS <- unlist(rs.check(condIS, dat.ideal))) # both IS disjuncts are RS-conditions
(IS.MRS <- unlist(mrs.check(list(IS.RS), dat.ideal,"E"))) # only the first disjunct is an MRS-condition
# parsimonious solution
condPS <- paste0(negTOlow(unlist(anaPS$solution)),"->E")
(PS.RS <- unlist(rs.check(condPS, dat.ideal))) # no PS disjuncts are RS-conditions
(PS.MRS <- unlist(mrs.check(list(PS.RS), dat.ideal,"E")))  # no PS disjuncts are MRS-conditions
# ratio of disjuncts in QCA solutions that are MRS-conditions?
# conservative
length(CS.MRS)/length(condCS) 
# intermediate
length(IS.MRS)/length(condIS)
# parsimonious
length(PS.MRS)/length(condPS)

# real.dat2
# consistency threshold 0.8
tt <- truthTable(dat.real2,outcome="E", incl.cut = .8) # the same at consistency 0.75
anaCS <- minimize(tt, details = T)
anaIS <- minimize(tt, method = "eQMC",details = T, include="?", dir.exp = c(A, ~C, D))
anaPS <- minimize(tt, method = "eQMC",details = T, include="?")

# generate ideal data over {A,C,D,E,F}
# note that in ideal data over that set "b" is an enabler of "A" and needs to be constantly instantiated
x <- ct2df(selectCases("A*b + c*D <-> E", full.ct("A*B*C*D*E*F")))
# select cases with B=0 (enabler instantiated)
x <- x[which(x$B==0),]
# eliminating B column yields ideal data over {A,C,D,E,F}
dat.ideal <- x[,-2]

# which disjuncts in QCA solutions are RS/MRS-conditions?
# conservative solution
condCS <- paste0(negTOlow(unlist(anaCS$solution)),"->E")
(CS.RS <- unlist(rs.check(condCS, dat.ideal))) # both CS disjuncts are RS-conditions
(CS.MRS <- unlist(mrs.check(list(CS.RS), dat.ideal,"E"))) # no disjuncts are MRS-conditions
# intermediate solution
condIS <- paste0(negTOlow(unlist(lapply(anaIS$i.sol, function(s)s$solution))),"->E")
(IS.RS <- unlist(rs.check(condIS, dat.ideal))) # both IS disjuncts are RS-conditions
(IS.MRS <- unlist(mrs.check(list(IS.RS), dat.ideal,"E"))) # no disjuncts are MRS-conditions
# parsimonious solution
condPS <- paste0(negTOlow(unlist(anaPS$solution)),"->E")
(PS.RS <- unlist(rs.check(condPS, dat.ideal))) # the single PS disjunct is an RS-condition
(PS.MRS <- unlist(mrs.check(list(PS.RS), dat.ideal,"E")))  # the single PS disjunct is an R MRS-condition
# ratio of disjuncts in QCA solutions that are MRS-conditions?
# conservative
length(CS.MRS)/length(condCS) 
# intermediate
length(IS.MRS)/length(condIS)
# parsimonious
length(PS.MRS)/length(condPS)


# BENCHMARKING
##############

# Crisp-Set Data
# --------------
# Number of datasets
n <-1000


# Ratios of fragmentation
fragmentation <- c(0.06,0.28,0.5)

outcome <- "D"

# Noise levels
noise <- c(0,0.05,0.15)

# Inclusion cuts
incl <- c(1,0.8,0.75)
setlist <- list(fragmentation, noise,incl)

settings <- expand.grid(setlist) #combinations of sample size, noise ratio
colnames(settings) <- c("fragment", "noise", "incl") 

# Prepare storage of results
storage <- vector("list", nrow(settings))

# Prepare score sheet
resultsCrisp <- matrix( nrow = nrow(settings),ncol=13, dimnames = list(1:nrow(settings), 
                                   c("fragment", "noise", "incl","TT.rbi","TT.min", "CS.rbi", "CS.min", "ISb.rbi",
                                      "ISb.min","ISf.rbi", "ISf.min","PS.rbi", "PS.min") ))

resultsCrisp[,1] <- settings[,1]
resultsCrisp[,2] <- settings[,2]
resultsCrisp[,3] <- settings[,3]

# Draw replication seeds
set.seed(4) #seed for selecting seeds
seeds <- sample(.Machine$integer.max, nrow(settings))

# Create the ground truth DGSs that are the search targets
datFull <- ct2df(full.ct(6))
target <- replicate(n, randomAsf(datFull, outcome = outcome, compl = 2:4))
ideal.data <- lapply(lapply(target, function(x) selectCases(x, datFull)), ct2df) 
incomp.data <- lapply(lapply(ideal.data, function(x) dplyr::setdiff(datFull,x)), ct2df)

# Create dir.exp for ISb
expect  <- str_split(cna:::lhs(target),"[+]")
expect <- lapply(expect,function(x)lowTOneg(x))
expect <- lapply(expect, function(x)str_split(x,"[*]"))
expect <- lapply(expect, function(x)unique(unlist(x)))
expect <- lapply(expect,function(x) if("A" %in% x&& "~A" %in% x) {x[-which(x=="~A")]}else{x})
expect <- lapply(expect,function(x) if("B" %in% x&& "~B" %in% x) {x[-which(x=="~B")]}else{x})
expect <- lapply(expect,function(x) if("C" %in% x&& "~C" %in% x) {x[-which(x=="~C")]}else{x})
expect <- lapply(expect,function(x) if("E" %in% x&& "~E" %in% x) {x[-which(x=="~E")]}else{x})
expect <- lapply(expect,function(x) if("F" %in% x&& "~F" %in% x) {x[-which(x=="~F")]}else{x})

scoreTT <- scoreCS <- scoreISb <- scoreISf <- scorePS <-  scorePS <-  vector("list", nrow(settings))

# Test Loop
# ---------
for(s in 1:nrow(settings)){
    cat(s, " \n")
   set.seed(seeds[s])

    rbiTT <- minTT <- rbiCS <- minCS <- rbiISb <- minISb <- rbiISf <- minISf <- rbiPS <- minPS <-  rbiPS  <-  vector("list", n) 

   # Generate Data
   #--------------
   # introduce fragmentation 
   frag <- settings[s,1]
   testdata <-  lapply(ideal.data,function(x) x[-sample(1:nrow(x),round(nrow(x)*frag),replace=F),] )
   
   # randomize the sample size
   for(i in 1:length(testdata)){
        testdata[[i]] <-  rbind(testdata[[i]], testdata[[i]][sample(1:nrow(testdata[[i]]), 
                                                                    sample(c(10:100),1), replace=T),])
      }

   # set noise ratio
   nratio <- settings[s,2]
   # set incl.cut
   incl.cut <- settings[s,3]
   # introduce noise
   Noisedata <- vector("list", length(testdata))
   for (i in 1:length(testdata)){
   Noisedata[[i]] <- bring_theNoise(testdata[[i]], incomp.data[[i]],
                                         no.replace = round(nrow(testdata[[i]])*nratio), 
                                         add = FALSE)
   }
  
   # Generate truth table at incl.cut = incl.cut
   # -------------------------------------------
   tt <- lapply(Noisedata, function(x) truthTable(x, outcome = outcome, incl.cut = incl.cut)) 

   # Non-minimized truth table rows with OUT=1
   # -----------------------------------------
   cat(s, "TT \n")
   extrTT <- lapply(tt, function(y) y$tt[,1:6])  
   extrTT <- lapply(extrTT, function(y) if(any(y$OUT=="?")){y[-which(y$OUT=="?"),]}else{y})
   for(i in 1:length(extrTT)){
     extrTT[[i]]$OUT <- as.numeric(extrTT[[i]]$OUT)
   }
 
   anaTT <- lapply(extrTT, function(y) if(any(y$OUT==1)){getCond(y,outcome = "OUT")}else{NULL})
   anaTT <-lapply(anaTT, function(x) str_split(x,"[+]"))
   
     # RS test and MRS test
     condTT  <- lapply(anaTT, function(x) lapply(x, function(y) paste0(y,"->D")))
     for(j in 1:length(condTT)){
     checkDis <- rs.check(condTT[[j]], ideal.data[[j]])
     rbiTT[[j]] <-  mapply(function(r,t) length(r)/length(t), r=checkDis,t=condTT[[j]])
     mrs <- mrs.check(checkDis, ideal.data[[j]],outcome)
     minTT[[j]] <-  if(length(condTT[[j]])>0){mapply(function(r,t) length(r)/length(t), r=mrs,t=condTT[[j]])}else{NA}
   }
  
   scoreTT[[s]] <- list(rbiTT,minTT)  

   resultsCrisp[s,4] <- mean(unlist(rbiTT),na.rm = T)
   resultsCrisp[s,5] <- mean(unlist(minTT),na.rm = T) 
   
   # Conservative Solution
   # --------------------- 
   # run QCA
   cat(s, "conservative \n")
   anaCS <- lapply(tt, function(x) tryCatch(minimize(x), error=function(e){NULL}))
   # transform syntax
   anaCSlow <- lapply(anaCS, function(x) lapply(x$solution, function(y)negTOlow(y) ))

   # RS test and MRS test
   condCS  <- lapply(anaCSlow, function(x) lapply(x, function(y) paste0(y,"->D")))
   for(j in 1:length(condCS)){
     checkDis <- rs.check(condCS[[j]], ideal.data[[j]])
     rbiCS[[j]] <-  mapply(function(r,t) length(r)/length(t), r=checkDis,t=condCS[[j]])
     mrs <- mrs.check(checkDis, ideal.data[[j]],outcome)
     minCS[[j]] <-  if(length(condCS[[j]])>0){mapply(function(r,t) length(r)/length(t), r=mrs,t=condCS[[j]])}else{NA}
   }
 
 
   scoreCS[[s]] <- list(rbiCS,minCS)  

   resultsCrisp[s,6] <- mean(unlist(rbiCS),na.rm = T)
   resultsCrisp[s,7] <- mean(unlist(minCS),na.rm = T)
    
   # Analysis ISb
   # ----------- 
   cat(s, "intermediate_best \n")
   anaISb.complete <- mapply(function(x,y) tryCatch(minimize(x,include = "?", dir.exp = y), error=function(e){NULL}), 
                            x=tt,y=expect, SIMPLIFY = F) 
  
   # extract IS solution
   anaISb <- lapply(anaISb.complete, function(x) lapply(x$i.sol,function(y) y$solution))
   anaISb <- lapply(anaISb, function(x) unique(unlist(x,recursive = F))) 
   # transform syntax
   anaISblow <- lapply(anaISb, function(x) lapply(x, function(y)negTOlow(y) ))
   
   # RS test and MRS test
    condISb  <- lapply(anaISblow, function(x) lapply(x, function(y) paste0(y,"->D")))
    for(j in 1:length(condISb)){
     checkDis <- rs.check(condISb[[j]], ideal.data[[j]])
     rbiISb[[j]] <-  mapply(function(r,t) length(r)/length(t), r=checkDis,t=condISb[[j]])
     mrs <- mrs.check(checkDis, ideal.data[[j]],outcome)
     minISb[[j]] <-  if(length(condISb[[j]])>0){mapply(function(r,t) length(r)/length(t), r=mrs,t=condISb[[j]])}else{NA}
   }
 
   scoreISb[[s]] <- list(rbiISb,minISb)  

   resultsCrisp[s,8] <- mean(unlist(rbiISb),na.rm = T)
   resultsCrisp[s,9] <- mean(unlist(minISb),na.rm = T)

   # Analysis ISf
   # ----------- 
   cat(s, "intermediate_default \n")
   anaISf.complete <- lapply(tt, function(x)  tryCatch(minimize(x, include = "?", 
                                                                dir.exp = c("A","B","C","E","F")), error=function(e){NULL}))
   # extract IS solution
   anaISf <- lapply(anaISf.complete, function(x) lapply(x$i.sol,function(y) y$solution))
   anaISf <- lapply(anaISf, function(x) unique(unlist(x,recursive = F)))
   # transform syntax
   anaISflow <- lapply(anaISf, function(x) lapply(x, function(y)negTOlow(y) ))

   # RS test and MRS test
    condISf  <- lapply(anaISflow, function(x) lapply(x, function(y) paste0(y,"->D")))
       for(j in 1:length(condISf)){
     checkDis <- rs.check(condISf[[j]], ideal.data[[j]])
     rbiISf[[j]] <-  mapply(function(r,t) length(r)/length(t), r=checkDis,t=condISf[[j]])
     mrs <- mrs.check(checkDis, ideal.data[[j]],outcome)
     minISf[[j]] <-  if(length(condISf[[j]])>0){mapply(function(r,t) length(r)/length(t), r=mrs,t=condISf[[j]])}else{NA}
   }
   

   scoreISf[[s]] <- list(rbiISf,minISf)  
   
   resultsCrisp[s,10] <- mean(unlist(rbiISf),na.rm = T)
   resultsCrisp[s,11] <- mean(unlist(minISf),na.rm = T)

   # Analysis PS
   # ----------- 
   cat(s,"parsimonious \n")
   anaPS <- anaISf.complete 
   # transform syntax
   anaPSlow <- lapply(anaPS, function(x) lapply(x$solution, function(y)negTOlow(y) ))

    # RS test and MRS test
    condPS <- lapply(anaPSlow, function(x) lapply(x, function(y) paste0(y,"->D")))
    for(j in 1:length(condPS)){
     checkDis <- rs.check(condPS[[j]], ideal.data[[j]])
     rbiPS[[j]] <-  mapply(function(r,t) length(r)/length(t), r=checkDis,t=condPS[[j]])
     mrs <- mrs.check(checkDis, ideal.data[[j]],outcome)
     minPS[[j]] <-  if(length(condPS[[j]])>0){mapply(function(r,t) length(r)/length(t), r=mrs,t=condPS[[j]])}else{NA}
   }

   scorePS[[s]] <- list(rbiPS, minPS)
   
   resultsCrisp[s,12] <- mean(unlist(rbiPS),na.rm = T)
   resultsCrisp[s,13] <- mean(unlist(minPS),na.rm = T) 
}


resultsCrisp <- as.data.frame(resultsCrisp)

# PLOTS (Figures 1 and 2)
# -----------------------

# Figure 1

selection1 <- as.data.frame(resultsCrisp[,c(1:4,6,8,10,12)])
selection1 <- selection1 %>% group_by(noise, incl, fragment, TT.rbi,CS.rbi,ISb.rbi,ISf.rbi,PS.rbi) 
k1 <- melt(selection1, id.vars = c("noise",  "fragment", "incl")) 
k1$lab <- c(rep("TT", 27), rep("CS", 27),rep("ISb", 27), rep("ISd", 27), rep("PS", 27))
k1$noise <- k1$noise*100
k1$noise<- as.character(k1$noise)
k1$noise <- paste0(k1$noise,"%")
k1$noise <- factor(k1$noise,levels = c("0%","5%","15%"))
k1$fragment <- k1$fragment*100
k1$fragment<- as.character(k1$fragment)
k1$fragment <- paste0(k1$fragment,"%")
k1$fragment <- factor(k1$fragment,levels = c("6%","28%","50%"))
k1$incl <- paste0("threshold=",k1$incl)
k1$lab <- factor(k1$lab,levels = c("TT","CS","ISb", "ISd", "PS"))
k1$incl <- factor(k1$incl,levels = c("threshold=1","threshold=0.8","threshold=0.75"))
k1 <- k1 %>% tidyr:::unite("BothLabels", incl, fragment, sep = ", fragmentation=", remove = FALSE)
k1$BothLabels <- factor(k1$BothLabels,levels = unique(k1$BothLabels))

plot1 <- ggplot(k1, aes(x = noise, y = value,fill = lab)) +
  geom_bar(stat="identity", position = position_dodge(width = .7), width=.6) +
  scale_fill_grey(start = 0, end = 0.85) +
  theme_bw() +facet_wrap(vars(BothLabels)) +
  theme(plot.title = element_text(size = 3), axis.text.x = element_text( size = 8 ), 
        axis.text.y = element_text( size = 8 ),axis.title = element_text( size = 8), legend.spacing.x = unit(0.5, 'cm'),
        legend.title = element_blank(),strip.text = element_text(size = 7),legend.text=element_text(size=8,margin = margin(l = -8, r=10,unit = "pt")))+
   scale_x_discrete(name ="noise level")+ylim(0, 1) +theme(legend.position="top") +
   ylab("RS-ratios")

plot1

 
# Figure 2

selection2 <- as.data.frame(resultsCrisp[,c(1:3,5,7,9,11,13)])
selection2<- selection2 %>% group_by(noise, incl, fragment, TT.min,CS.min,ISb.min,ISf.min,PS.min) 
k1 <- melt(selection2, id.vars = c("noise",  "fragment", "incl")) 
k1$lab <- c(rep("TT", 27), rep("CS", 27),rep("ISb", 27), rep("ISd", 27), rep("PS", 27))
k1$noise <- k1$noise*100
k1$noise<- as.character(k1$noise)
k1$noise <- paste0(k1$noise,"%")
k1$noise <- factor(k1$noise,levels = c("0%","5%","15%"))
k1$fragment <- k1$fragment*100
k1$fragment<- as.character(k1$fragment)
k1$fragment <- paste0(k1$fragment,"%")
k1$fragment <- factor(k1$fragment,levels = c("6%","28%","50%"))
k1$incl <- paste0("threshold=",k1$incl)
k1$lab <- factor(k1$lab,levels = c("TT","CS","ISb", "ISd", "PS"))
k1$incl <- factor(k1$incl,levels = c("threshold=1","threshold=0.8","threshold=0.75"))
k1 <- k1 %>% tidyr:::unite("BothLabels", incl, fragment, sep = ", fragmentation=", remove = FALSE)
k1$BothLabels <- factor(k1$BothLabels,levels = unique(k1$BothLabels))

plot2 <- ggplot(k1, aes(x = noise, y = value,fill = lab)) +
  geom_bar(stat="identity", position = position_dodge(width = .8), width=.7) +
  scale_fill_grey(start = 0, end = 0.85) +
  theme_bw() +facet_wrap(vars(BothLabels)) +
 theme(plot.title = element_text(size = 3), axis.text.x = element_text( size = 8 ), 
        axis.text.y = element_text( size = 8 ),axis.title = element_text( size = 8), legend.spacing.x = unit(0.5, 'cm'),
        legend.title = element_blank(),strip.text = element_text(size = 7),legend.text=element_text(size=8,margin = margin(l = -8, r=10,unit = "pt")))+
   scale_x_discrete(name ="noise level")+ylim(0, 1) +theme(legend.position="top") +
   ylab("MRS-ratios") 

plot2 


# Fuzzy-Set Data
# --------------

# Number of datasets
n <-1000

# Ratios of fragmentation
fragmentation <- c(0.06,0.28,0.5)

outcome <- "D"

# Noise levels
fuzzify <- c(0.2,0.6)
# incl.cutoffs 
incl <- c(0.9,0.8, 0.75)
setlist <- list(fragmentation, fuzzify, incl)

settings <- expand.grid(setlist) #combinations of sample size, noise ratio
colnames(settings) <- c("fragment", "fuzzify", "incl") 

# Prepare storage of results
storage <- vector("list", nrow(settings))

# Prepare score sheet
resultsFS <- matrix( nrow = nrow(settings),ncol=13, dimnames = list(1:nrow(settings), 
                                   c("fragment", "fuzzify", "incl","TT.rbi","TT.min", "CS.rbi", "CS.min", "ISb.rbi",
                                      "ISb.min","ISf.rbi", "ISf.min","PS.rbi", "PS.min") ))

resultsFS[,1] <- settings[,1]
resultsFS[,2] <- settings[,2]
resultsFS[,3] <- settings[,3]

# Draw replication seeds
set.seed(4) #seed for selecting seeds
seeds <- sample(.Machine$integer.max, nrow(settings))

# Create the ground truth DGSs that are the search targets
datFull <- ct2df(full.ct(6))
target <- replicate(n, randomAsf(datFull, outcome = outcome, compl = 2:4))
ideal.data <- lapply(lapply(target, function(x) selectCases(x, datFull)), ct2df) 

# Create dir.exp for ISb
expect  <- str_split(cna:::lhs(target),"[+]")
expect <- lapply(expect,function(x)lowTOneg(x))
expect <- lapply(expect, function(x)str_split(x,"[*]"))
expect <- lapply(expect, function(x)unique(unlist(x)))
expect <- lapply(expect,function(x) if("A" %in% x&& "~A" %in% x) {x[-which(x=="~A")]}else{x})
expect <- lapply(expect,function(x) if("B" %in% x&& "~B" %in% x) {x[-which(x=="~B")]}else{x})
expect <- lapply(expect,function(x) if("C" %in% x&& "~C" %in% x) {x[-which(x=="~C")]}else{x})
expect <- lapply(expect,function(x) if("E" %in% x&& "~E" %in% x) {x[-which(x=="~E")]}else{x})
expect <- lapply(expect,function(x) if("F" %in% x&& "~F" %in% x) {x[-which(x=="~F")]}else{x})

scoreTT <- scoreCS <- scoreISb <- scoreISf <- scorePS <-  scorePS <-  vector("list", nrow(settings))

# Test Loop
# ---------
for(s in 1:nrow(settings)){
    cat(s, " \n")
   set.seed(seeds[s])

    rbiTT <- minTT <- rbiCS <- minCS <- rbiISb <- minISb <- rbiISf <- minISf <- rbiPS <- minPS <-  rbiPS  <-  vector("list", n) 
    
    # introduce fragmentation 
   frag <- settings[s,1]
   testdata <-  lapply(ideal.data,function(x) x[-sample(1:nrow(x),round(nrow(x)*frag),replace=F),])
   
   # randomize the sample size
      for(i in 1:length(testdata)){
        testdata[[i]] <-  rbind(testdata[[i]], testdata[[i]][sample(1:nrow(testdata[[i]]), sample(c(10:100),1), replace=T),])
      }
   
   # set noise ratio
   fuzzify <- settings[s,2]
   # set incl.cut
   incl.cut <- settings[s,3]
   # fuzzify data
   if(fuzzify<0.5){Noisedata <- lapply(testdata, function(x) ct2df(makeFuzzy(x, fuzzvalues = seq(0, fuzzify,0.05))))} else {
   Noisedata <- lapply(testdata, function(x) ct2df(makeFuzzy(x, fuzzvalues = seq(0, fuzzify,0.05)[-which(seq(0, fuzzify,0.05)==0.50)])))}
   
   
   # Generate truth table at conventional incl.cut = incl.cut
   # ---------------------------------------------------
   tt <- lapply(Noisedata, function(x) truthTable(x, outcome = outcome, incl.cut = incl.cut)) 
  
   # Non-minimized truth table rows with OUT=1
   # -----------------------------------------
   cat(s, "TT \n")
   extrTT <- lapply(tt, function(y) y$tt[,1:6])  
   extrTT <- lapply(extrTT, function(y) if(any(y$OUT=="?")){y[-which(y$OUT=="?"),]}else{y})
   for(i in 1:length(extrTT)){
     extrTT[[i]]$OUT <- as.numeric(extrTT[[i]]$OUT)
   }
  
   anaTT <- lapply(extrTT, function(y) suppressWarnings(getCond(y,outcome = "OUT")))
   anaTT <- lapply(anaTT, function(y) stri_remove_empty(y))
   anaTT <-lapply(anaTT, function(x) str_split(x,"[+]"))
   
   
   # RS test and MRS test
   condTT  <- lapply(anaTT, function(x) lapply(x, function(y) paste0(y,"->D")))
   for(j in 1:length(condTT)){
     checkDis <- rs.check(condTT[[j]], ideal.data[[j]])
     rbiTT[[j]] <-  mapply(function(r,t) length(r)/length(t), r=checkDis,t=condTT[[j]])
     mrs <- mrs.check(checkDis, ideal.data[[j]],outcome)
     minTT[[j]] <-  if(length(condTT[[j]])>0){mapply(function(r,t) length(r)/length(t), r=mrs,t=condTT[[j]])}else{NA}
    }
   
   scoreTT[[s]] <- list(rbiTT,minTT)  

   resultsFS[s,4] <- mean(unlist(rbiTT),na.rm = T)
   resultsFS[s,5] <- mean(unlist(minTT),na.rm = T) 
  
   # Conservative Solution
   # --------------------- 
   # run QCA
   cat(s, "conservative \n")
   anaCS <- lapply(tt, function(x) tryCatch(minimize(x), error=function(e){NULL}))
   # transform syntax
   anaCSlow <- lapply(anaCS, function(x) lapply(x$solution, function(y)negTOlow(y) ))
   
   # RS test and MRS test
   condCS  <- lapply(anaCSlow, function(x) lapply(x, function(y) paste0(y,"->D")))
   for(j in 1:length(condCS)){
     checkDis <- rs.check(condCS[[j]], ideal.data[[j]])
     rbiCS[[j]] <-  mapply(function(r,t) length(r)/length(t), r=checkDis,t=condCS[[j]])
     mrs <- mrs.check(checkDis, ideal.data[[j]],outcome)
     minCS[[j]] <-  if(length(condCS[[j]])>0){mapply(function(r,t) length(r)/length(t), r=mrs,t=condCS[[j]])}else{NA}
   }
 
   scoreCS[[s]] <- list(rbiCS,minCS)  

   resultsFS[s,6] <- mean(unlist(rbiCS),na.rm = T)
   resultsFS[s,7] <- mean(unlist(minCS),na.rm = T)

    
   # Analysis ISb
   # ----------- 
   cat(s, "intermediate_best \n")
   anaISb.complete <- mapply(function(x,y) tryCatch(minimize(x,include = "?",  dir.exp = y), error=function(e){NULL}), 
                             x=tt,y=expect, SIMPLIFY = F) 

   # extract IS solution
   anaISb <- lapply(anaISb.complete, function(x) lapply(x$i.sol,function(y) y$solution))
   anaISb <- lapply(anaISb, function(x) unique(unlist(x,recursive = F))) 
   # transform syntax
   anaISblow <- lapply(anaISb, function(x) lapply(x, function(y)negTOlow(y) ))
   
   # RS test and MRS test
   condISb  <- lapply(anaISblow, function(x) lapply(x, function(y) paste0(y,"->D")))
   for(j in 1:length(condISb)){
      checkDis <- rs.check(condISb[[j]], ideal.data[[j]])
      rbiISb[[j]] <-  mapply(function(r,t) length(r)/length(t), r=checkDis,t=condISb[[j]])
      mrs <- mrs.check(checkDis, ideal.data[[j]],outcome)
      minISb[[j]] <-  if(length(condISb[[j]])>0){mapply(function(r,t) length(r)/length(t), r=mrs,t=condISb[[j]])}else{NA}
    }
   
  scoreISb[[s]] <- list(rbiISb,minISb)  

  resultsFS[s,8] <- mean(unlist(rbiISb),na.rm = T)
  resultsFS[s,9] <- mean(unlist(minISb),na.rm = T)

  # Analysis ISf
  # ----------- 
  cat(s, "intermediate_faulty \n")
  anaISf.complete <- lapply(tt, function(x)  tryCatch(minimize(x, include = "?",
                                                               dir.exp = c("A","B","C","E","F")), error=function(e){NULL}))
  # extract IS solution
  anaISf <- lapply(anaISf.complete, function(x) lapply(x$i.sol,function(y) y$solution))
  anaISf <- lapply(anaISf, function(x) unique(unlist(x,recursive = F))) 
  # transform syntax
  anaISflow <- lapply(anaISf, function(x) lapply(x, function(y)negTOlow(y) ))
  
  # RS test and MRS test
  condISf  <- lapply(anaISflow, function(x) lapply(x, function(y) paste0(y,"->D")))
  for(j in 1:length(condISf)){
    checkDis <- rs.check(condISf[[j]], ideal.data[[j]])
    rbiISf[[j]] <-  mapply(function(r,t) length(r)/length(t), r=checkDis,t=condISf[[j]])
    mrs <- mrs.check(checkDis, ideal.data[[j]],outcome)
    minISf[[j]] <-  if(length(condISf[[j]])>0){mapply(function(r,t) length(r)/length(t), r=mrs,t=condISf[[j]])}else{NA}
   }

  scoreISf[[s]] <- list(rbiISf,minISf)  
  
  resultsFS[s,10] <- mean(unlist(rbiISf),na.rm = T)
  resultsFS[s,11] <- mean(unlist(minISf),na.rm = T)

   
  # Analysis PS
  # ----------- 
  cat(s,"parsimonious \n")
  anaPS <- anaISf.complete  
  # transform syntax
  anaPSlow <- lapply(anaPS, function(x) lapply(x$solution, function(y)negTOlow(y) ))
  
  # RS test and MRS test 
  condPS <- lapply(anaPSlow, function(x) lapply(x, function(y) paste0(y,"->D")))
  for(j in 1:length(condPS)){
    checkDis <- rs.check(condPS[[j]], ideal.data[[j]])
    rbiPS[[j]] <-  mapply(function(r,t) length(r)/length(t), r=checkDis,t=condPS[[j]])
    mrs <- mrs.check(checkDis, ideal.data[[j]],outcome)
    minPS[[j]] <-  if(length(condPS[[j]])>0){mapply(function(r,t) length(r)/length(t), r=mrs,t=condPS[[j]])}else{NA}
    }
   
   scorePS[[s]] <- list(rbiPS, minPS)
   
   resultsFS[s,12] <- mean(unlist(rbiPS),na.rm = T)
   resultsFS[s,13] <- mean(unlist(minPS),na.rm = T) 
}

resultsFS <- as.data.frame(resultsFS)

# PLOTS (Figures 3 and 4)
# -----------------------

# Figure 3

selection3 <- as.data.frame(resultsFS[,c(1:4,6,8,10,12)])
selection3 <- selection3 %>% group_by(fuzzify, incl, fragment, TT.rbi,CS.rbi,ISb.rbi,ISf.rbi,PS.rbi) 
k1 <- melt(selection3, id.vars = c("fuzzify",  "fragment", "incl")) 
k1$lab <- c(rep("TT", 18), rep("CS", 18),rep("ISb", 18), rep("ISd", 18), rep("PS", 18))
k1$fuzzify <- ifelse(k1$fuzzify==0.2, "low", "high")
k1$fuzzify<- as.character(k1$fuzzify)
k1$fuzzify <- factor(k1$fuzzify,levels = c("low","high"))
k1$fragment <- k1$fragment*100
k1$fragment<- as.character(k1$fragment)
k1$fragment <- paste0(k1$fragment,"%")
k1$fragment <- factor(k1$fragment,levels = c("6%","28%","50%"))
k1$incl <- paste0("threshold=",k1$incl)
k1$lab <- factor(k1$lab,levels = c("TT","CS","ISb", "ISd", "PS"))
k1$incl <- factor(k1$incl,levels = c("threshold=0.9","threshold=0.8","threshold=0.75"))
k1 <- k1 %>% tidyr:::unite("BothLabels", incl, fragment, sep = ", fragmentation=", remove = FALSE)
k1$BothLabels <- factor(k1$BothLabels,levels = unique(k1$BothLabels))

plot3 <- ggplot(k1, aes(x = fuzzify, y = value,fill = lab)) +
  geom_bar(stat="identity", position = position_dodge(width = .7), width=.6) +
  scale_fill_grey(start = 0, end = 0.85) +
  theme_bw() +facet_wrap(vars(BothLabels)) +
 theme(plot.title = element_text(size = 3), axis.text.x = element_text( size = 8 ), 
        axis.text.y = element_text( size = 8 ),axis.title = element_text( size = 8), legend.spacing.x = unit(0.5, 'cm'),
        legend.title = element_blank(),strip.text = element_text(size = 7),legend.text=element_text(size=8,margin = margin(l = -8, r=10,unit = "pt")))+
   scale_x_discrete(name ="noise level")+ylim(0, 1) +theme(legend.position="top") +
   ylab("RS-ratios") 

plot3

# Figure 4

selection4 <- as.data.frame(resultsFS[,c(1:3,5,7,9,11,13)])
selection4<- selection4 %>% group_by(fuzzify, incl, fragment, TT.min,CS.min,ISb.min,ISf.min,PS.min) 
k1 <- melt(selection4, id.vars = c("fuzzify",  "fragment", "incl")) 
k1$lab <- c(rep("TT", 18), rep("CS", 18),rep("ISb", 18), rep("ISd", 18), rep("PS", 18))
k1$fuzzify <- ifelse(k1$fuzzify==0.2, "low", "high")
k1$fuzzify<- as.character(k1$fuzzify)
k1$fuzzify <- factor(k1$fuzzify,levels = c("low","high"))
k1$fragment <- k1$fragment*100
k1$fragment<- as.character(k1$fragment)
k1$fragment <- paste0(k1$fragment,"%")
k1$fragment <- factor(k1$fragment,levels = c("6%","28%","50%"))
k1$incl <- paste0("threshold=",k1$incl)
k1$lab <- factor(k1$lab,levels = c("TT","CS","ISb", "ISd", "PS"))
k1$incl <- factor(k1$incl,levels = c("threshold=0.9","threshold=0.8","threshold=0.75"))
k1 <- k1 %>% tidyr:::unite("BothLabels", incl, fragment, sep = ", fragmentation=", remove = FALSE)
k1$BothLabels <- factor(k1$BothLabels,levels = unique(k1$BothLabels))

plot4 <- ggplot(k1, aes(x = fuzzify, y = value,fill = lab)) +
  geom_bar(stat="identity", position = position_dodge(width = .8), width=.7) +
  scale_fill_grey(start = 0, end = 0.85) +
  theme_bw() +facet_wrap(vars(BothLabels)) +
 theme(plot.title = element_text(size = 3), axis.text.x = element_text( size = 8 ), 
        axis.text.y = element_text( size = 8 ),axis.title = element_text( size = 8), legend.spacing.x = unit(0.5, 'cm'),
        legend.title = element_blank(),strip.text = element_text(size = 7),legend.text=element_text(size=8,margin = margin(l = -8, r=10,unit = "pt")))+
   scale_x_discrete(name ="noise level")+ylim(0, 1) +theme(legend.position="top") +
   ylab("MRS-ratios") 

plot4


# Overall averages discussed in section 4, in the order of appearance in the paper
----------------------------------------------------------------------------------

# Averages over all crisp-set trials
# TT
mean(resultsCrisp[,4]) # mean RS-ratio
mean(resultsCrisp[,5]) # mean MRS-ratio
# CS
mean(resultsCrisp[,6]) # mean RS-ratio
mean(resultsCrisp[,7]) # mean MRS-ratio
# ISb
mean(resultsCrisp[,8]) # mean RS-ratio
mean(resultsCrisp[,9]) # mean MRS-ratio
# ISf
mean(resultsCrisp[,10]) # mean RS-ratio
mean(resultsCrisp[,11]) # mean MRS-ratio
# PS
mean(resultsCrisp[,12]) # mean RS-ratio
mean(resultsCrisp[,13]) # mean MRS-ratio

# Averages over all fuzzy-set trials
# TT
mean(resultsFS[,4]) # mean RS-ratio
mean(resultsFS[,5]) # mean MRS-ratio
# CS
mean(resultsFS[,6]) # mean RS-ratio
mean(resultsFS[,7]) # mean MRS-ratio
# ISb
mean(resultsFS[,8]) # mean RS-ratio
mean(resultsFS[,9]) # mean MRS-ratio
# ISf
mean(resultsFS[,10]) # mean RS-ratio
mean(resultsFS[,11]) # mean MRS-ratio
# PS
mean(resultsFS[,12]) # mean RS-ratio
mean(resultsFS[,13]) # mean MRS-ratio

# Restricted averages
# MRS-ratio of PS without noise, crisp-set
mean(resultsCrisp[which(resultsCrisp$noise==0),13])
# MRS-ratio of ISb without noise, crisp-set
mean(resultsCrisp[which(resultsCrisp$noise==0),9])
# MRS-ratio of ISf without noise, crisp-set
mean(resultsCrisp[which(resultsCrisp$noise==0),11])
# MRS-ratio of CS without noise, crisp-set
mean(resultsCrisp[which(resultsCrisp$noise==0),7])
# MRS-ratio of TT without noise, crisp-set
mean(resultsCrisp[which(resultsCrisp$noise==0),5])

# MRS-ratio of PS with non-zero noise, crisp-set
mean(resultsCrisp[which(resultsCrisp$noise!=0),13])

# MRS-ratio of PS with low fragmentation, crisp-set
mean(resultsCrisp[which(resultsCrisp$fragment==0.06),13])
# MRS-ratio of ISb with low fragmentation, crisp-set
mean(resultsCrisp[which(resultsCrisp$fragment==0.06),9])
# MRS-ratio of ISf with low fragmentation, crisp-set
mean(resultsCrisp[which(resultsCrisp$fragment==0.06),11])
# MRS-ratio of CS with low fragmentation, crisp-set
mean(resultsCrisp[which(resultsCrisp$fragment==0.06),7])
# MRS-ratio of TT with low fragmentation, crisp-set
mean(resultsCrisp[which(resultsCrisp$fragment==0.06),5])

# MRS-ratio of PS with non-zero noise, incl.cut = 1, crisp-set
mean(resultsCrisp[which(resultsCrisp$noise!=0&resultsCrisp$incl==1),13])
# MRS-ratio of PS with non-zero noise, incl.cut = 0.75, crisp-set
mean(resultsCrisp[which(resultsCrisp$noise!=0&resultsCrisp$incl==0.75),13])

# MRS-ratio of PS with low noise, fuzzy-set
mean(resultsFS[which(resultsFS$fuzzify==0.2),13])
# MRS-ratio of PS with high noise, fuzzy-set
mean(resultsFS[which(resultsFS$fuzzify==0.6),13])

# MRS-ratio of PS with low noise, incl.cut = 0.9, fuzzy-set
mean(resultsFS[which(resultsFS$fuzzify==0.2&resultsFS$incl==0.9),13])
# MRS-ratio of PS with low noise, incl.cut = 0.75, fuzzy-set
mean(resultsFS[which(resultsFS$fuzzify==0.2&resultsFS$incl==0.75),13])

# RS-ratio of TT with incl.cut = 1, crisp-set
mean(resultsCrisp[which(resultsCrisp$incl==1),4])
# RS-ratio of TT with incl.cut = 0.75, crisp-set
mean(resultsCrisp[which(resultsCrisp$incl==0.75),4])

# RS-ratio of TT with incl.cut = 0.9, fuzzy-set
mean(resultsFS[which(resultsFS$incl==0.9),4])
# RS-ratio of TT with incl.cut = 0.75, fuzzy-set
mean(resultsFS[which(resultsFS$incl==0.75),4])
# RS-ratio of CS with incl.cut = 0.9, fuzzy-set
mean(resultsFS[which(resultsFS$incl==0.9),6])
# RS-ratio of CS with incl.cut = 0.75, fuzzy-set
mean(resultsFS[which(resultsFS$incl==0.75),6])

# MRS-ratio of PS, not high fragmentation, incl==0.75, average over both experiments
mean(c(mean(resultsCrisp[which(resultsCrisp$noise!=0.15&resultsCrisp$incl==0.75&resultsCrisp$fragment!=0.50),13]),
       mean(resultsFS[which(resultsFS$fuzzify==0.2&resultsFS$fragment!=0.50&resultsFS$incl==0.75),13]))) 

# Overall RS-ratio of TT in both experiments
mean(c(mean(resultsCrisp[,4]), mean(resultsFS[,4])))
# Overall RS-ratio of CS in both experiments
mean(c(mean(resultsCrisp[,6]), mean(resultsFS[,6])))
# Overall RS-ratio of CS in both experiments with optimized incl.cut
mean(c(mean(resultsCrisp[which(resultsCrisp$incl==0.75),6]),mean(resultsFS[which(resultsFS$incl==0.9),6])))
